# Supplementary material for: Genome-Wide Association Study Identifies Quantitative Trait Loci and Candidate Genes Involved in Deep-Sowing Tolerance in Maize (Zea mays L.)
Source: Plants (Basel). 2024 Jun 1;13(11):1533. doi: 10.3390/plants13111533 (PMC11175157; doi:10.3390/plants13111533)
Supplement: Supplementary file 1 [file plants-13-01533-s001.zip]

Archive with 1 entries (1 files):
- plants-2998408-supplementary.pdf
